# Supplementary material for: Boron doped silver-copper alloy nanoparticle targeting intracellular S. aureus in bone cells
Source: PLoS One. 2020 Apr 10;15(4):e0231276. doi: 10.1371/journal.pone.0231276 (PMC7147743; doi:10.1371/journal.pone.0231276)
Supplement: S1 Raw data — (XLSX) [file pone.0231276.s001.xlsx]

## Sheet: Fig 1ib
Wavelength	Blanked data
340	0.708501
341	0.712451
342	0.716126
343	0.720174
344	0.724364
345	0.72797
346	0.731018
347	0.735065
348	0.738517
349	0.741946
350	0.745331
351	0.747532
352	0.750066
353	0.752764
354	0.754345
355	0.756685
356	0.758198
357	0.760005
358	0.760881
359	0.762117
360	0.763282
361	0.763911
362	0.764873
363	0.765682
364	0.767546
365	0.768887
366	0.770077
367	0.770688
368	0.77205
369	0.773783
370	0.774208
371	0.77586
372	0.777156
373	0.777984
374	0.780262
375	0.781552
376	0.782396
377	0.783242
378	0.78502
379	0.786832
380	0.788319
381	0.789741
382	0.791107
383	0.792904
384	0.794321
385	0.795633
386	0.797653
387	0.798787
388	0.801341
389	0.802535
390	0.803603
391	0.806246
392	0.807628
393	0.809255
394	0.811123
395	0.813179
396	0.814742
397	0.816497
398	0.818337
399	0.820519
400	0.822504
401	0.824912
402	0.82685
403	0.828238
404	0.830419
405	0.832258
406	0.834664
407	0.837298
408	0.838923
409	0.840822
410	0.843553
411	0.84581
412	0.848243
413	0.850352
414	0.852736
415	0.855077
416	0.856818
417	0.859983
418	0.861709
419	0.864604
420	0.86611
421	0.867851
422	0.870407
423	0.872655
424	0.874479
425	0.876904
426	0.878791
427	0.880427
428	0.882581
429	0.885248
430	0.887563
431	0.889041
432	0.891053
433	0.89307
434	0.895793
435	0.897491
436	0.89897
437	0.900257
438	0.902731
439	0.904816
440	0.906594
441	0.908069
442	0.909979
443	0.911474
444	0.912537
445	0.91459
446	0.916586
447	0.917075
448	0.91882
449	0.92042
450	0.922378
451	0.923663
452	0.924542
453	0.925909
454	0.927366
455	0.928697
456	0.92987
457	0.930497
458	0.93172
459	0.932241
460	0.933733
461	0.934176
462	0.93512
463	0.936518
464	0.936995
465	0.937747
466	0.93769
467	0.938816
468	0.939355
469	0.939894
470	0.939754
471	0.940017
472	0.940607
473	0.940472
474	0.940954
475	0.940638
476	0.941538
477	0.941143
478	0.94114
479	0.940438
480	0.940015
481	0.940142
482	0.939648
483	0.939479
484	0.939528
485	0.939653
486	0.938659
487	0.937969
488	0.936463
489	0.936275
490	0.93555
491	0.934571
492	0.933042
493	0.932464
494	0.931363
495	0.929469
496	0.928499
497	0.926432
498	0.925385
499	0.923967
500	0.9224
501	0.921308
502	0.91911
503	0.916845
504	0.914657
505	0.912487
506	0.911414
507	0.908878
508	0.906499
509	0.904961
510	0.902852
511	0.901073
512	0.899208
513	0.89662
514	0.894021
515	0.892476
516	0.889767
517	0.886398
518	0.884197
519	0.882927
520	0.88063
521	0.87701
522	0.873797
523	0.870475
524	0.868175
525	0.865309
526	0.861937
527	0.859978
528	0.858522
529	0.855567
530	0.853657
531	0.851166
532	0.848786
533	0.845403
534	0.842333
535	0.839579
536	0.836431
537	0.833118
538	0.829574
539	0.826963
540	0.823842
541	0.820881
542	0.818582
543	0.815496
544	0.813101
545	0.810537
546	0.806826
547	0.803712
548	0.800983
549	0.798603
550	0.795567
551	0.791624
552	0.789288
553	0.786548
554	0.783517
555	0.780359
556	0.777894
557	0.776501
558	0.772497
559	0.768508
560	0.766404
561	0.763816
562	0.760943
563	0.75784
564	0.755193
565	0.752897
566	0.750058
567	0.747509
568	0.745376
569	0.7425
570	0.739456
571	0.737894
572	0.734984
573	0.732657
574	0.730824
575	0.730007
576	0.725849
577	0.72318
578	0.721486
579	0.719816
580	0.71702
581	0.713841
582	0.711117
583	0.710114
584	0.707644
585	0.704734
586	0.702597
587	0.700837
588	0.69843
589	0.696915
590	0.695314
591	0.692976
592	0.691028
593	0.689197
594	0.68698
595	0.685308
596	0.683632
597	0.681775
598	0.680759
599	0.678861
600	0.677815
601	0.674982
602	0.673472
603	0.672054
604	0.670154
605	0.668867
606	0.667437
607	0.665893
608	0.664365
609	0.66338
610	0.661862
611	0.660328
612	0.65943
613	0.657542
614	0.656409
615	0.654513
616	0.654137
617	0.6519
618	0.650263
619	0.648825
620	0.64839
621	0.646278
622	0.644778
623	0.643978
624	0.643464
625	0.641925
626	0.640379
627	0.639619
628	0.638679
629	0.637032
630	0.636028
631	0.635657
632	0.633881
633	0.632379
634	0.631471
635	0.630581
636	0.62936
637	0.628533
638	0.62791
639	0.626723
640	0.625125
641	0.624312
642	0.622759
643	0.622541
644	0.621019
645	0.620065
646	0.619038
647	0.618424
648	0.617801
649	0.61602
650	0.614953
651	0.614132
652	0.613199
653	0.613267
654	0.611918
655	0.610975
656	0.610068
657	0.609256
658	0.60876
659	0.607663
660	0.6067
661	0.605601
662	0.605471
663	0.604137
664	0.603154
665	0.602116
666	0.600562
667	0.599303
668	0.598919
669	0.597873
670	0.597444
671	0.597102
672	0.595176
673	0.594479
674	0.592638
675	0.593183
676	0.592437
677	0.589844
678	0.589554
679	0.588385
680	0.587514
681	0.586501
682	0.586105
683	0.584657
684	0.583546
685	0.582151
686	0.582079
687	0.580782
688	0.579044
689	0.57899
690	0.577374
691	0.576387
692	0.575809
693	0.574077
694	0.573339
695	0.571917
696	0.57116
697	0.570079
698	0.569016
699	0.568042
700	0.56752
701	0.566581
702	0.56606
703	0.565405
704	0.563347
705	0.562985
706	0.560595
707	0.561601
708	0.559523
709	0.558613
710	0.55747
711	0.556657
712	0.55515
713	0.554838
714	0.552646
715	0.553058
716	0.551359
717	0.550174
718	0.549215
719	0.549181
720	0.547474
721	0.546082
722	0.545935
723	0.544291
724	0.543309
725	0.541595
726	0.541868
727	0.539443
728	0.539315
729	0.538684
730	0.538682
731	0.537288
732	0.535459
733	0.536332
734	0.534714
735	0.534076
736	0.532217
737	0.532039
738	0.531253
739	0.528826
740	0.528488
741	0.527169
742	0.525288
743	0.523914
744	0.523186
745	0.521745
746	0.521678
747	0.518957
748	0.518973
749	0.51618
750	0.514984
751	0.513919
752	0.512511
753	0.510907
754	0.509252
755	0.508495
756	0.507537
757	0.506642
758	0.504572
759	0.503099
760	0.501906
761	0.502883
762	0.498902
763	0.498585
764	0.497805
765	0.496465
766	0.495103
767	0.492929
768	0.491963
769	0.491058
770	0.489558
771	0.48701
772	0.486073
773	0.484795
774	0.483364
775	0.482168
776	0.480073
777	0.47898
778	0.477021
779	0.475725
780	0.475352
781	0.473283
782	0.472521
783	0.47141
784	0.469386
785	0.467117
786	0.466304
787	0.466282
788	0.46424
789	0.462185
790	0.461373
791	0.459981
792	0.458978
793	0.45741
794	0.456085
795	0.454635
796	0.452759
797	0.450846
798	0.4513
799	0.450574
800	0.448099

## Sheet: Fig 2a
ACB / cm-1	%T		ACBOBAb / cm-1	% T
397.264	92.2		399.675	98.46
401.121	92.8094		400.157	98.4813
404.978	91.5978		400.639	98.8013
408.835	93.182		401.121	99.1336
412.692	93.8073		401.603	99.4268
416.549	91.7876		402.085	99.6329
420.406	92.8424		402.567	99.7348
424.263	93.1685		403.05	99.7572
428.12	92.3799		403.532	99.7496
431.977	92.9851		404.014	99.7595
435.834	93.6044		404.496	99.8107
439.69	92.2344		404.978	99.8941
443.547	92.4266		405.46	99.9724
447.404	93.2001		405.942	100
451.261	91.6372		406.424	99.9522
455.118	91.2397		406.906	99.8416
458.975	92.442		407.389	99.7079
462.832	91.0315		407.871	99.5923
466.689	89.2068		408.353	99.517
470.546	88.1765		408.835	99.4558
474.403	85.5569		409.317	99.3948
478.26	86.0011		409.799	99.3664
482.117	88.9129		410.281	99.3829
485.974	90.53		410.763	99.3554
489.831	90.4949		411.245	99.3596
493.688	91.6992		411.728	99.3906
497.544	91.8403		412.21	99.4749
501.401	90.9864		412.692	99.5855
505.258	91.3121		413.174	99.6729
509.115	91.551		413.656	99.7159
512.972	90.7448		414.138	99.7847
516.829	90.8391		414.62	99.766
520.686	91.2218		415.103	99.6845
524.543	90.0221		415.585	99.5953
528.4	89.7805		416.067	99.5141
532.257	90.3529		416.549	99.4303
536.114	89.6153		417.031	99.3154
539.971	89.102		417.513	99.1582
543.828	89.8643		417.995	98.9541
547.685	89.6374		418.477	98.7563
551.542	88.8188		418.959	98.6034
555.398	89.3307		419.442	98.6158
559.255	89.2611		419.924	98.7796
563.112	88.0253		420.406	99.0164
566.969	87.6797		420.888	99.2353
570.826	87.5641		421.37	99.4025
574.683	87.2971		421.852	99.5476
578.54	87.9614		422.334	99.6384
582.397	88.8602		422.816	99.6724
586.254	88.2934		423.298	99.7091
590.111	88.1778		423.781	99.7898
593.968	89.0465		424.263	99.8643
597.825	88.753		424.745	99.9196
601.682	88.3169		425.227	99.9484
605.539	88.9867		425.709	99.941
609.396	88.9048		426.191	99.8656
613.253	88.3237		426.673	99.7812
617.109	89.6232		427.155	99.7107
620.966	88.8794		427.637	99.6636
624.823	88.2832		428.12	99.6354
628.68	88.6118		428.602	99.6141
632.537	89.1751		429.084	99.5794
636.394	88.8107		429.566	99.5512
640.251	89.0204		430.048	99.5138
644.108	89.7385		430.53	99.4939
647.965	89.6634		431.012	99.5022
651.822	88.2468		431.494	99.5539
655.679	86.7621		431.977	99.6328
659.536	82.8482		432.459	99.7127
663.393	76.0098		432.941	99.776
667.25	71.5766		433.423	99.7986
671.106	67.9345		433.905	99.7908
674.963	81.901		434.387	99.7461
678.82	91.7693		434.869	99.6983
682.677	94.747		435.351	99.6651
686.534	94.7182		435.834	99.6388
690.391	94.5776		436.316	99.5889
694.248	94.6654		436.798	99.5186
698.105	93.8502		437.28	99.4835
701.962	93.014		437.762	99.4207
705.819	93.1604		438.244	99.3504
709.676	92.9697		438.726	99.2907
713.533	92.3474		439.208	99.2543
717.39	92.834		439.69	99.2358
721.247	93.5695		440.173	99.2298
725.104	92.0204		440.655	99.224
728.961	92.0006		441.137	99.2197
732.817	91.9891		441.619	99.1995
736.674	90.8903		442.101	99.1955
740.531	89.7107		442.583	99.2048
744.388	88.279		443.065	99.2428
748.245	85.6234		443.547	99.2981
752.102	83.9255		444.029	99.37
755.959	84.0136		444.512	99.3376
759.816	81.4273		444.994	99.3234
763.673	77.3283		445.476	99.3008
767.53	81.2778		445.958	99.2366
771.387	87.2912		446.44	99.1685
775.244	90.2715		446.922	99.1126
779.101	92.174		447.404	99.0694
782.958	93.7641		447.886	99.0219
786.814	94.2418		448.368	99.0038
790.671	94.6059		448.851	98.9382
794.528	95.5341		449.333	98.8546
798.385	95.6502		449.815	98.7975
802.242	95.4794		450.297	98.7386
806.099	96.1329		450.779	98.6823
809.956	96.3667		451.261	98.6569
813.813	96.0412		451.743	98.6337
817.67	96.4272		452.226	98.6048
821.527	96.8051		452.708	98.5692
825.384	96.3979		453.19	98.5488
829.241	96.4732		453.672	98.5301
833.098	96.9325		454.154	98.5315
836.955	96.5561		454.636	98.5617
840.812	96.3081		455.118	98.609
844.669	96.8719		455.6	98.6279
848.525	96.8388		456.082	98.597
852.382	96.5249		456.565	98.4998
856.239	97.08		457.047	98.3687
860.096	97.2933		457.529	98.1881
863.953	96.8513		458.011	98.0355
867.81	97.1182		458.493	97.9632
871.667	97.4618		458.975	97.9282
875.524	96.9301		459.457	97.9445
879.381	96.8867		459.939	97.9827
883.238	97.3011		460.421	97.9706
887.095	96.8243		460.904	97.9206
890.952	96.3916		461.386	97.834
894.809	96.7162		461.868	97.7408
898.666	96.4049		462.35	97.6475
902.523	95.5773		462.832	97.5841
906.38	95.5935		463.314	97.5574
910.236	94.9228		463.796	97.5374
914.093	92.6856		464.278	97.5418
917.95	89.6553		464.76	97.5515
921.807	86.3942		465.243	97.5766
925.664	86.3607		465.725	97.5953
929.521	92.1384		466.207	97.6045
933.378	95.8537		466.689	97.6162
937.235	96.6454		467.171	97.6242
941.092	96.7441		467.653	97.6133
944.949	97.4899		468.135	97.582
948.806	97.4468		468.617	97.5358
952.663	96.7833		469.099	97.5148
956.52	96.9153		469.582	97.4698
960.377	96.0643		470.064	97.4382
964.234	94.6493		470.546	97.4127
968.091	96.5779		471.028	97.3877
971.947	97.3112		471.51	97.3486
975.804	96.7675		471.992	97.3289
979.661	96.596		472.474	97.344
983.518	97.1801		472.957	97.345
987.375	97.0024		473.439	97.3607
991.232	96.7536		473.921	97.4063
995.089	97.4408		474.403	97.4746
998.946	97.4672		474.885	97.5443
1002.8	96.8772		475.367	97.5917
1006.66	97.2064		475.849	97.6934
1010.52	97.4428		476.331	97.7275
1014.37	96.7771		476.813	97.7609
1018.23	96.8191		477.296	97.7878
1022.09	97.2242		477.778	97.819
1025.94	96.685		478.26	97.827
1029.8	96.3946		478.742	97.8638
1033.66	96.8647		479.224	97.8808
1037.52	96.5826		479.706	97.8768
1041.37	95.9999		480.188	97.8688
1045.23	96.1726		480.67	97.8517
1049.09	95.3821		481.152	97.838
1052.94	95.2091		481.635	97.8408
1056.8	96.0698		482.117	97.8487
1060.66	96.6101		482.599	97.8667
1064.51	96.1798		483.081	97.8612
1068.37	96.2134		483.563	97.8525
1072.23	96.6889		484.045	97.8684
1076.09	96.2654		484.527	97.8538
1079.94	95.9489		485.009	97.8538
1083.8	96.4664		485.491	97.8505
1087.65	96.3239		485.974	97.8879
1091.51	95.8184		486.456	97.8597
1095.37	96.1152		486.938	97.8449
1099.23	96.1158		487.42	97.8107
1103.08	95.3881		487.902	97.7643
1106.94	95.3099		488.384	97.709
1110.8	95.1959		488.866	97.6607
1114.65	93.6088		489.348	97.6244
1118.51	89.9222		489.831	97.6151
1122.37	88.6575		490.313	97.6004
1126.22	92.7997		490.795	97.5808
1130.08	93.8754		491.277	97.5533
1133.94	94.6945		491.759	97.5461
1137.8	94.7591		492.241	97.493
1141.65	94.3965		492.723	97.4669
1145.51	94.786		493.205	97.4381
1149.37	94.8808		493.688	97.4364
1153.22	94.3386		494.17	97.4359
1157.08	94.4225		494.652	97.4476
1160.94	94.6226		495.134	97.45
1164.79	93.999		495.616	97.4571
1168.65	93.7061		496.098	97.4763
1172.51	93.7794		496.58	97.5006
1176.37	93.0704		497.062	97.5293
1180.22	92.152		497.544	97.5709
1184.08	91.4976		498.027	97.5978
1187.94	89.9717		498.509	97.6448
1191.79	84.8402		498.991	97.6361
1195.65	79.9777		499.473	97.5913
1199.51	88.5536		499.955	97.5802
1203.36	90.5306		500.437	97.5291
1207.22	91.3994		500.919	97.4834
1211.08	92.2528		501.401	97.4484
1214.93	92.3702		501.884	97.3987
1218.79	92.5385		502.366	97.3626
1222.65	92.848		502.848	97.317
1226.51	92.3493		503.33	97.2856
1230.36	91.8507		503.812	97.2692
1234.22	91.8675		504.294	97.2629
1238.08	91.4484		504.776	97.2696
1241.93	90.756		505.258	97.2761
1245.79	90.6362		505.74	97.2943
1249.65	90.4114		506.223	97.293
1253.5	89.7484		506.705	97.2877
1257.36	89.4947		507.187	97.2743
1261.22	89.1322		507.669	97.2649
1265.07	88.2569		508.151	97.2611
1268.93	87.6357		508.633	97.2591
1272.79	86.7272		509.115	97.2554
1276.64	82.8554		509.597	97.2465
1280.5	78.72		510.079	97.2474
1284.36	84.1224		510.562	97.2358
1288.22	86.9831		511.044	97.2312
1292.07	87.206		511.526	97.1994
1295.93	87.0092		512.008	97.1763
1299.79	87.6916		512.49	97.1818
1303.64	88.0022		512.972	97.2086
1307.5	88.4768		513.454	97.2141
1311.36	88.9423		513.936	97.2248
1315.21	88.7022		514.418	97.2362
1319.07	88.5212		514.901	97.246
1322.93	88.6406		515.383	97.2566
1326.79	87.9714		515.865	97.2721
1330.64	87.3057		516.347	97.288
1334.5	87.0701		516.829	97.3153
1338.36	86.1771		517.311	97.3496
1342.21	85.5459		517.793	97.3622
1346.07	85.1939		518.275	97.3448
1349.93	84.5464		518.758	97.3391
1353.78	83.3887		519.24	97.3269
1357.64	82.6307		519.722	97.3084
1361.5	81.6559		520.204	97.2854
1365.36	80.5214		520.686	97.2566
1369.21	79.2427		521.168	97.2191
1373.07	77.7654		521.65	97.1716
1376.93	75.5848		522.132	97.115
1380.78	72.9339		522.615	97.0586
1384.64	69.5386		523.097	96.9977
1388.5	62.1972		523.579	96.9432
1392.35	58.0444		524.061	96.9176
1396.21	57.5561		524.543	96.9199
1400.07	55.9663		525.025	96.9283
1403.92	53.9592		525.507	96.9521
1407.78	51.2886		525.989	96.9645
1411.64	46.9673		526.471	96.9729
1415.49	41.1298		526.954	96.9921
1419.35	37.8824		527.436	97.0258
1423.21	34.3218		527.918	97.0532
1427.07	37.9681		528.4	97.0807
1430.92	52.4149		528.882	97.1053
1434.78	60.7112		529.364	97.1215
1438.64	69.4864		529.846	97.1252
1442.49	61.874		530.328	97.1153
1446.35	54.4933		530.811	97.0944
1450.21	76.0361		531.293	97.0665
1454.06	88.103		531.775	97.0355
1457.92	92.3757		532.257	97.0033
1461.78	93.4336		532.739	96.9694
1465.63	93.2968		533.221	96.9332
1469.49	92.7689		533.703	96.8949
1473.35	92.3565		534.185	96.8579
1477.21	91.9626		534.668	96.8274
1481.06	91.0942		535.149	96.8087
1484.92	90.4152		535.632	96.8044
1488.78	89.0702		536.114	96.814
1492.63	88.4808		536.596	96.8334
1496.49	87.4528		537.078	96.8574
1500.35	86.3821		537.56	96.8814
1504.2	85.2361		538.042	96.9039
1508.06	82.5987		538.524	96.9261
1511.92	81.6212		539.006	96.943
1515.78	79.2488		539.489	96.9587
1519.63	76.8327		539.971	96.98
1523.49	73.2443		540.453	96.9932
1527.35	69.8845		540.935	96.9925
1531.2	67.1157		541.417	96.9868
1535.06	62.4361		541.899	96.9559
1538.92	58.4232		542.381	96.9141
1542.77	48.057		542.863	96.8705
1546.63	39.4858		543.346	96.8313
1550.49	29.4762		543.828	96.8099
1554.34	20.105		544.31	96.7875
1558.2	14.4001		544.792	96.7701
1562.06	11.9473		545.274	96.7514
1565.91	15.0955		545.756	96.7452
1569.77	22.1886		546.238	96.7381
1573.63	29.8702		546.72	96.7405
1577.49	42.2552		547.202	96.7524
1581.34	49.6643		547.685	96.773
1585.2	57.1126		548.167	96.7987
1589.06	63.6321		548.649	96.8222
1592.91	69.0884		549.131	96.8473
1596.77	73.6253		549.613	96.8691
1600.63	77.0562		550.095	96.8898
1604.48	79.8847		550.577	96.912
1608.34	81.6618		551.059	96.9364
1612.2	83.1753		551.542	96.9611
1616.06	84.0074		552.024	96.9758
1619.91	84.3077		552.506	96.9729
1623.77	84.4957		552.988	96.9633
1627.63	84.6571		553.47	96.9354
1631.48	84.7817		553.952	96.8957
1635.34	84.5957		554.434	96.8495
1639.2	85.4133		554.916	96.8024
1643.05	85.6981		555.398	96.7593
1646.91	85.8446		555.881	96.722
1650.77	87.0003		556.363	96.6897
1654.62	88.3255		556.845	96.6641
1658.48	88.2422		557.327	96.6467
1662.34	88.7968		557.809	96.6404
1666.2	89.5982		558.291	96.6476
1670.05	90.1193		558.773	96.6632
1673.91	91.0579		559.255	96.7016
1677.77	92.1309		559.737	96.7456
1681.62	92.4344		560.22	96.7926
1685.48	94.3195		560.702	96.8374
1689.34	94.403		561.184	96.8737
1693.19	95.1866		561.666	96.9112
1697.05	95.711		562.148	96.9388
1700.91	96.7734		562.63	96.9573
1704.77	96.4042		563.112	96.9667
1708.62	97.1403		563.595	96.9644
1712.48	97.2565		564.077	96.9489
1716.34	97.5532		564.559	96.9208
1720.19	98.3232		565.041	96.8838
1724.05	98.4391		565.523	96.8436
1727.91	98.5363		566.005	96.8063
1731.76	98.6705		566.487	96.776
1735.62	99.5066		566.969	96.754
1739.48	99.1422		567.451	96.7385
1743.33	99.1519		567.933	96.7268
1747.19	98.9729		568.416	96.7291
1751.05	99.7421		568.898	96.7188
1754.9	99.7765		569.38	96.7103
1758.76	99.8294		569.862	96.71
1762.62	99.9326		570.344	96.7174
1766.48	99.8594		570.826	96.7302
1770.33	99.569		571.308	96.7465
1774.19	99.991		571.79	96.7623
1778.05	99.7883		572.273	96.7742
1781.9	99.8659		572.755	96.7789
1785.76	99.9455		573.237	96.7802
1789.62	99.5574		573.719	96.7778
1793.47	99.7709		574.201	96.772
1797.33	99.6501		574.683	96.7622
1801.19	99.5641		575.165	96.7465
1805.05	99.7218		575.647	96.7238
1808.9	99.5404		576.13	96.6948
1812.76	99.6287		576.612	96.6631
1816.62	99.5583		577.094	96.6341
1820.47	99.5718		577.576	96.6124
1824.33	99.2524		578.058	96.6008
1828.19	98.9861		578.54	96.5983
1832.04	99.3449		579.022	96.6024
1835.9	99.1569		579.504	96.6095
1839.76	99.0443		579.986	96.6173
1843.62	98.8691		580.468	96.6258
1847.47	99.0629		580.951	96.637
1851.33	99.1028		581.433	96.6536
1855.18	99.0575		581.915	96.6765
1859.04	99.0655		582.397	96.7038
1862.9	98.9862		582.879	96.731
1866.76	98.4545		583.361	96.7524
1870.61	98.9112		583.843	96.7631
1874.47	98.8831		584.325	96.7609
1878.33	98.7424		584.808	96.7464
1882.18	98.7305		585.29	96.7221
1886.04	98.6869		585.772	96.6907
1889.9	98.4613		586.254	96.6543
1893.76	98.4433		586.736	96.614
1897.61	98.5844		587.218	96.5719
1901.47	98.4551		587.7	96.5281
1905.33	98.3503		588.182	96.4862
1909.18	98.2947		588.665	96.4514
1913.04	98.3498		589.147	96.4284
1916.9	98.0839		589.629	96.4197
1920.75	98.1304		590.111	96.4244
1924.61	98.2262		590.593	96.4385
1928.47	98.1012		591.075	96.4562
1932.32	98.0923		591.557	96.473
1936.18	98.098		592.039	96.4871
1940.04	97.8054		592.521	96.5002
1943.89	97.7845		593.004	96.5157
1947.75	97.9193		593.486	96.536
1951.61	97.8096		593.968	96.561
1955.47	97.7185		594.45	96.5878
1959.32	97.8153		594.932	96.6116
1963.18	97.7126		595.414	96.6279
1967.04	97.4933		595.896	96.6342
1970.89	97.6516		596.378	96.6305
1974.75	97.6021		596.861	96.6183
1978.61	97.4556		597.343	96.5996
1982.46	97.4668		597.825	96.576
1986.32	97.4423		598.307	96.5478
1990.18	97.2121		598.789	96.5155
1994.04	97.2996		599.271	96.4805
1997.89	97.3473		599.753	96.4462
2001.75	97.2282		600.235	96.4168
2005.61	97.1133		600.717	96.3965
2009.46	97.1772		601.2	96.3876
2013.32	97.0908		601.682	96.3898
2017.18	96.8876		602.164	96.4006
2021.03	97.0157		602.646	96.4167
2024.89	97.0116		603.128	96.4356
2028.75	96.8586		603.61	96.4564
2032.6	96.8606		604.092	96.4794
2036.46	96.9074		604.574	96.5051
2040.32	96.7239		605.057	96.5324
2044.17	96.7027		605.539	96.5581
2048.03	96.7903		606.021	96.5773
2051.89	96.6732		606.503	96.5852
2055.75	96.5548		606.985	96.5789
2059.6	96.6288		607.467	96.5589
2063.46	96.5496		607.949	96.5287
2067.32	96.4522		608.431	96.4941
2071.17	96.4862		608.913	96.4606
2075.03	96.5167		609.396	96.4321
2078.89	96.378		609.878	96.4106
2082.74	96.3634		610.36	96.3959
2086.6	96.4028		610.842	96.3877
2090.46	96.2971		611.324	96.3855
2094.32	96.2707		611.806	96.3894
2098.17	96.3604		612.288	96.3992
2102.03	96.2983		612.77	96.4141
2105.89	96.1982		613.253	96.4318
2109.74	96.2821		613.735	96.4496
2113.6	96.2707		614.217	96.4649
2117.46	96.159		614.699	96.4765
2121.31	96.1985		615.181	96.4845
2125.17	96.2523		615.663	96.4905
2129.03	96.1418		616.145	96.4955
2132.89	96.1245		616.627	96.4988
2136.74	96.1967		617.109	96.4977
2140.6	96.1111		617.592	96.4884
2144.46	96.0513		618.074	96.468
2148.31	96.1205		618.556	96.4367
2152.17	96.0727		619.038	96.3976
2156.03	95.9684		619.52	96.356
2159.88	96.039		620.002	96.317
2163.74	96.0712		620.484	96.2845
2167.6	95.9779		620.966	96.26
2171.45	96.007		621.448	96.2431
2175.31	96.079		621.931	96.2324
2179.17	96.0059		622.413	96.2268
2183.03	96.0005		622.895	96.2257
2186.88	96.0818		623.377	96.2295
2190.74	96.0421		623.859	96.2382
2194.6	95.9952		624.341	96.2504
2198.45	96.0663		624.823	96.2635
2202.31	96.05		625.305	96.2738
2206.17	95.9937		625.788	96.278
2210.02	96.0606		626.27	96.2748
2213.88	96.1112		626.752	96.2648
2217.74	96.036		627.234	96.2505
2221.59	96.067		627.716	96.2348
2225.45	96.1251		628.198	96.2192
2229.31	96.0533		628.68	96.2036
2233.16	96.021		629.162	96.1862
2237.02	96.0913		629.644	96.1654
2240.88	96.0675		630.127	96.1405
2244.74	96.0296		630.609	96.1131
2248.59	96.0961		631.091	96.086
2252.45	96.1049		631.573	96.0625
2256.31	96.047		632.055	96.0449
2260.16	96.0858		632.537	96.0333
2264.02	96.1078		633.019	96.0257
2267.88	96.0452		633.501	96.0191
2271.73	96.0527		633.984	96.0107
2275.59	96.0928		634.466	95.9992
2279.45	96.0277		634.948	95.9852
2283.3	96.0046		635.43	95.9704
2287.16	96.0474		635.912	95.9561
2291.02	95.9937		636.394	95.9427
2294.88	95.9175		636.876	95.9288
2298.73	95.9443		637.358	95.9122
2302.59	95.9033		637.841	95.8904
2306.45	95.7957		638.323	95.8618
2310.3	95.7849		638.805	95.8262
2314.16	95.7945		639.287	95.7841
2318.02	95.7039		639.769	95.7367
2321.88	95.7062		640.251	95.6851
2325.73	95.7558		640.733	95.6301
2329.59	95.7561		641.215	95.5727
2333.45	95.7899		641.697	95.514
2337.3	95.867		642.179	95.4559
2341.16	95.9009		642.662	95.4003
2345.02	95.9167		643.144	95.3488
2348.87	95.9419		643.626	95.302
2352.73	95.9786		644.108	95.2591
2356.59	95.9634		644.59	95.218
2360.44	95.9577		645.072	95.1762
2364.3	95.9797		645.554	95.1314
2368.16	95.958		646.036	95.0823
2372.01	95.9246		646.519	95.0291
2375.87	95.9398		647.001	94.9723
2379.73	95.9134		647.483	94.9125
2383.59	95.8712		647.965	94.8495
2387.44	95.8948		648.447	94.782
2391.3	95.8595		648.929	94.7082
2395.16	95.8233		649.411	94.6261
2399.01	95.8536		649.893	94.5348
2402.87	95.8512		650.375	94.4346
2406.73	95.8029		650.858	94.3271
2410.58	95.8267		651.34	94.2153
2414.44	95.8299		651.822	94.1025
2418.3	95.7777		652.304	93.9927
2422.16	95.7829		652.786	93.8893
2426.01	95.7916		653.268	93.7953
2429.87	95.7493		653.75	93.7125
2433.73	95.7304		654.232	93.6421
2437.58	95.739		654.715	93.5841
2441.44	95.6931		655.197	93.5378
2445.3	95.6519		655.679	93.5019
2449.15	95.6626		656.161	93.4744
2453.01	95.6259		656.643	93.4534
2456.87	95.5566		657.125	93.437
2460.72	95.5472		657.607	93.4242
2464.58	95.5088		658.089	93.4144
2468.44	95.4141		658.572	93.4078
2472.3	95.4005		659.054	93.4043
2476.15	95.4147		659.536	93.4031
2480.01	95.354		660.018	93.4027
2483.87	95.339		660.5	93.401
2487.72	95.3654		660.982	93.3961
2491.58	95.3356		661.464	93.3875
2495.44	95.3174		661.946	93.3764
2499.29	95.3488		662.428	93.3655
2503.15	95.3407		662.91	93.3585
2507.01	95.2971		663.393	93.3589
2510.86	95.3225		663.875	93.3681
2514.72	95.328		664.357	93.3862
2518.58	95.2905		664.839	93.4114
2522.43	95.2997		665.321	93.4411
2526.29	95.3305		665.803	93.4727
2530.15	95.2957		666.285	93.5038
2534.01	95.288		666.768	93.5338
2537.86	95.3192		667.25	93.5665
2541.72	95.2898		667.732	93.6109
2545.58	95.257		668.214	93.671
2549.43	95.2912		668.696	93.7322
2553.29	95.2883		669.178	93.7766
2557.15	95.2536		669.66	93.8039
2561	95.2726		670.142	93.8233
2564.86	95.2867		670.624	93.8406
2568.72	95.2466		671.106	93.8575
2572.57	95.2445		671.589	93.8735
2576.43	95.257		672.071	93.8878
2580.29	95.2034		672.553	93.9006
2584.15	95.1658		673.035	93.9137
2588	95.1728		673.517	93.9308
2591.86	95.1262		673.999	93.9554
2595.72	95.069		674.481	93.9908
2599.57	95.0691		674.963	94.0382
2603.43	95.052		675.446	94.0964
2607.29	94.9937		675.928	94.1631
2611.14	94.9755		676.41	94.2355
2615	94.9762		676.892	94.3113
2618.86	94.9429		677.374	94.3892
2622.72	94.925		677.856	94.4693
2626.57	94.9372		678.338	94.5516
2630.43	94.9031		678.82	94.6355
2634.29	94.8724		679.303	94.7194
2638.14	94.8739		679.785	94.801
2642	94.8385		680.267	94.8783
2645.86	94.7926		680.749	94.9504
2649.71	94.7778		681.231	95.0178
2653.57	94.7546		681.713	95.0821
2657.43	94.7037		682.195	95.1446
2661.28	94.6642		682.677	95.2056
2665.14	94.6404		683.159	95.2643
2669	94.5851		683.641	95.3191
2672.86	94.5482		684.124	95.3694
2676.71	94.5177		684.606	95.4161
2680.57	94.4718		685.088	95.462
2684.43	94.401		685.57	95.5107
2688.28	94.3566		686.052	95.5649
2692.14	94.3231		686.534	95.6254
2696	94.2873		687.016	95.6906
2699.85	94.2415		687.499	95.7569
2703.71	94.196		687.981	95.821
2707.57	94.1469		688.463	95.8806
2711.43	94.105		688.945	95.936
2715.28	94.073		689.427	95.9888
2719.14	94.0435		689.909	96.041
2723	94.0096		690.391	96.0935
2726.85	93.9682		690.873	96.1449
2730.71	93.9158		691.355	96.1928
2734.57	93.8801		691.837	96.2346
2738.42	93.8352		692.32	96.2688
2742.28	93.7762		692.802	96.2956
2746.14	93.7446		693.284	96.3165
2749.99	93.6852		693.766	96.3331
2753.85	93.6109		694.248	96.3462
2757.71	93.566		694.73	96.3554
2761.57	93.499		695.212	96.36
2765.42	93.4192		695.694	96.3599
2769.28	93.3424		696.177	96.3568
2773.14	93.2871		696.659	96.3538
2776.99	93.1883		697.141	96.3547
2780.85	93.076		697.623	96.3625
2784.71	92.9729		698.105	96.378
2788.56	92.8635		698.587	96.3999
2792.42	92.7225		699.069	96.4252
2796.28	92.6272		699.551	96.4509
2800.13	92.531		700.034	96.4756
2803.99	92.4077		700.516	96.4992
2807.85	92.2862		700.998	96.523
2811.7	92.1426		701.48	96.5482
2815.56	91.9593		701.962	96.5748
2819.42	91.7624		702.444	96.6011
2823.28	91.5928		702.926	96.6248
2827.13	91.5207		703.408	96.6435
2830.99	91.555		703.89	96.6567
2834.85	91.6287		704.373	96.6657
2838.7	91.6654		704.855	96.6733
2842.56	91.6124		705.337	96.6821
2846.42	91.4711		705.819	96.694
2850.27	91.2999		706.301	96.7092
2854.13	91.2241		706.783	96.727
2857.99	91.2224		707.265	96.7466
2861.84	91.2409		707.747	96.768
2865.7	91.1869		708.23	96.7921
2869.56	91.0717		708.712	96.8201
2873.42	90.9368		709.194	96.8522
2877.27	90.7596		709.676	96.8871
2881.13	90.5539		710.158	96.9216
2884.99	90.2919		710.64	96.9519
2888.84	89.9971		711.122	96.9754
2892.7	89.6414		711.604	96.9914
2896.56	89.1769		712.086	97.0016
2900.41	88.6299		712.568	97.0093
2904.27	87.891		713.051	97.0175
2908.13	86.7928		713.533	97.0278
2911.99	85.2578		714.015	97.0395
2915.84	83.5601		714.497	97.0505
2919.7	82.0507		714.979	97.0585
2923.56	81.865		715.461	97.0628
2927.41	83.7215		715.943	97.0645
2931.27	85.481		716.426	97.0661
2935.13	86.4298		716.908	97.0705
2938.98	87.0134		717.39	97.0796
2942.84	87.1129		717.872	97.0932
2946.7	86.3234		718.354	97.1101
2950.55	83.8752		718.836	97.1279
2954.41	83.1385		719.318	97.1446
2958.27	85.8785		719.8	97.1591
2962.12	87.4004		720.282	97.1711
2965.98	88.1086		720.764	97.181
2969.84	88.501		721.247	97.189
2973.7	88.705		721.729	97.1951
2977.55	88.7893		722.211	97.1983
2981.41	88.8427		722.693	97.198
2985.27	88.7985		723.175	97.1945
2989.12	88.7442		723.657	97.1891
2992.98	88.7059		724.139	97.1834
2996.84	88.6247		724.621	97.1787
3000.7	88.5055		725.104	97.175
3004.55	88.4019		725.586	97.1706
3008.41	88.278		726.068	97.1636
3012.27	88.1802		726.55	97.1523
3016.12	88.0844		727.032	97.1363
3019.98	87.9465		727.514	97.1174
3023.84	87.8143		727.996	97.0979
3027.69	87.6685		728.478	97.0806
3031.55	87.5694		728.961	97.0667
3035.41	87.4674		729.443	97.0565
3039.26	87.282		729.925	97.049
3043.12	87.1638		730.407	97.043
3046.98	87.0553		730.889	97.0377
3050.84	86.8976		731.371	97.033
3054.69	86.7272		731.853	97.029
3058.55	86.5995		732.335	97.0255
3062.41	86.391		732.817	97.0212
3066.26	86.226		733.3	97.0143
3070.12	86.0721		733.782	97.0028
3073.98	85.862		734.264	96.986
3077.83	85.6373		734.746	96.9644
3081.69	85.4932		735.228	96.9403
3085.55	85.3184		735.71	96.9161
3089.4	85.0845		736.192	96.8933
3093.26	84.8829		736.674	96.8718
3097.12	84.6884		737.157	96.8502
3100.97	84.4804		737.639	96.8264
3104.83	84.2121		738.121	96.799
3108.69	83.9956		738.603	96.7682
3112.55	83.7497		739.085	96.7364
3116.4	83.4739		739.567	96.7064
3120.26	83.2863		740.049	96.6811
3124.12	83.0924		740.531	96.6617
3127.97	82.7984		741.013	96.6476
3131.83	82.5554		741.495	96.6367
3135.69	82.3124		741.978	96.6268
3139.54	82.044		742.46	96.6163
3143.4	81.7909		742.942	96.6049
3147.26	81.5335		743.424	96.5928
3151.11	81.2392		743.906	96.5805
3154.97	81.0068		744.388	96.5679
3158.83	80.7395		744.87	96.5541
3162.69	80.4694		745.352	96.5377
3166.54	80.1587		745.835	96.5179
3170.4	79.8718		746.317	96.4952
3174.26	79.5987		746.799	96.4708
3178.11	79.2941		747.281	96.4467
3181.97	78.9668		747.763	96.4244
3185.83	78.6828		748.245	96.4044
3189.68	78.364		748.727	96.3864
3193.54	78.0272		749.209	96.3695
3197.4	77.7408		749.692	96.3533
3201.26	77.4197		750.174	96.3385
3205.11	77.0837		750.656	96.327
3208.97	76.7928		751.138	96.3206
3212.83	76.5071		751.62	96.3206
3216.68	76.1906		752.102	96.3267
3220.54	75.9154		752.584	96.337
3224.4	75.6181		753.066	96.3487
3228.25	75.3224		753.548	96.359
3232.11	75.0474		754.031	96.3663
3235.97	74.8253		754.513	96.3705
3239.82	74.5451		754.995	96.372
3243.68	74.2759		755.477	96.3711
3247.54	74.0824		755.959	96.367
3251.4	73.8298		756.441	96.3577
3255.25	73.6139		756.923	96.3403
3259.11	73.3996		757.405	96.3126
3262.97	73.1721		757.888	96.2738
3266.82	72.9373		758.37	96.2249
3270.68	72.7247		758.852	96.1682
3274.54	72.5497		759.334	96.1066
3278.39	72.2814		759.816	96.0425
3282.25	72.0184		760.298	95.9779
3286.11	71.7664		760.78	95.9139
3289.97	71.4856		761.262	95.8515
3293.82	71.2246		761.744	95.7919
3297.68	70.9161		762.227	95.7368
3301.54	70.5515		762.709	95.6873
3305.39	70.2035		763.191	95.6436
3309.25	69.921		763.673	95.6048
3313.11	69.5238		764.155	95.569
3316.96	69.1022		764.637	95.5338
3320.82	68.6891		765.119	95.4977
3324.68	68.2968		765.601	95.4604
3328.53	67.8596		766.083	95.4231
3332.39	67.4021		766.566	95.3877
3336.25	66.9776		767.048	95.3561
3340.11	66.5199		767.53	95.3288
3343.96	66.0546		768.012	95.3053
3347.82	65.5665		768.494	95.2839
3351.68	65.1207		768.976	95.263
3355.53	64.6328		769.458	95.2418
3359.39	64.1775		769.94	95.2209
3363.25	63.7036		770.423	95.202
3367.1	63.2452		770.905	95.187
3370.96	62.8214		771.387	95.1775
3374.82	62.3827		771.869	95.1741
3378.67	61.9678		772.351	95.1769
3382.53	61.5844		772.833	95.1851
3386.39	61.2484		773.315	95.1985
3390.24	60.9098		773.797	95.2169
3394.1	60.6532		774.279	95.2404
3397.96	60.3259		774.762	95.2689
3401.82	60.0927		775.244	95.3012
3405.67	59.82		775.726	95.3357
3409.53	59.5977		776.208	95.3701
3413.39	59.4262		776.69	95.4027
3417.24	59.2179		777.172	95.4331
3421.1	59.0699		777.654	95.462
3424.96	58.9948		778.136	95.491
3428.81	58.9255		778.619	95.5216
3432.67	58.8811		779.101	95.5543
3436.53	58.8941		779.583	95.5879
3440.39	58.882		780.065	95.6205
3444.24	58.9231		780.547	95.6501
3448.1	59.0674		781.029	95.6753
3451.96	59.1974		781.511	95.6966
3455.81	59.365		781.993	95.7153
3459.67	59.5624		782.476	95.7335
3463.53	59.8225		782.958	95.7527
3467.38	60.1095		783.44	95.7737
3471.24	60.3961		783.922	95.7961
3475.1	60.7171		784.404	95.8195
3478.95	61.0459		784.886	95.8433
3482.81	61.4341		785.368	95.8678
3486.67	61.8442		785.85	95.893
3490.53	62.3218		786.332	95.9193
3494.38	62.7411		786.814	95.9458
3498.24	63.27		787.297	95.9709
3502.1	63.6965		787.779	95.9924
3505.95	64.3647		788.261	96.0084
3509.81	64.8751		788.743	96.018
3513.67	65.5282		789.225	96.0214
3517.52	66.1187		789.707	96.0194
3521.38	66.664		790.189	96.0126
3525.24	67.3781		790.671	96.0008
3529.09	68.1294		791.154	95.9831
3532.95	68.8467		791.636	95.9583
3536.81	69.5905		792.118	95.9256
3540.67	70.3232		792.6	95.8857
3544.52	70.9724		793.082	95.8407
3548.38	71.9593		793.564	95.7932
3552.24	72.6929		794.046	95.7456
3556.09	73.6291		794.528	95.699
3559.95	74.3914		795.01	95.6531
3563.81	75.1174		795.493	95.6064
3567.66	76.34		795.975	95.557
3571.52	77.2032		796.457	95.5041
3575.38	78.0704		796.939	95.448
3579.24	79.0756		797.421	95.3897
3583.09	80.0686		797.903	95.331
3586.95	80.9754		798.385	95.2737
3590.81	82.2053		798.867	95.2186
3594.66	83.1183		799.35	95.1664
3598.52	84.0557		799.832	95.1177
3602.38	85.1961		800.314	95.073
3606.23	85.8057		800.796	95.0337
3610.09	86.6671		801.278	95.0009
3613.95	87.3698		801.76	94.9756
3617.8	88.4442		802.242	94.9582
3621.66	89.8484		802.724	94.9487
3625.52	90.7104		803.207	94.9468
3629.38	91.7691		803.689	94.9526
3633.23	92.0685		804.171	94.9668
3637.09	92.5635		804.653	94.9908
3640.95	93.0887		805.135	95.0259
3644.8	93.6349		805.617	95.0729
3648.66	94.0417		806.099	95.1311
3652.52	94.9785		806.581	95.1982
3656.37	95.3855		807.063	95.271
3660.23	95.7863		807.545	95.3462
3664.09	96.1697		808.028	95.4213
3667.94	96.3865		808.51	95.4955
3671.8	97.0274		808.992	95.5688
3675.66	97.0531		809.474	95.6421
3679.51	97.2869		809.956	95.7154
3683.37	97.5546		810.438	95.7876
3687.23	97.797		810.92	95.8569
3691.09	98.152		811.403	95.9215
3694.94	98.3439		811.885	95.98
3698.8	98.5764		812.367	96.0323
3702.66	98.5894		812.849	96.0795
3706.51	98.6492		813.331	96.1225
3710.37	98.2403		813.813	96.1621
3714.23	98.029		814.295	96.1981
3718.09	98.2973		814.777	96.23
3721.94	98.6379		815.259	96.2574
3725.8	99.0262		815.742	96.281
3729.66	99.0822		816.224	96.3021
3733.51	98.4463		816.706	96.3228
3737.37	98.3698		817.188	96.3447
3741.23	98.4347		817.67	96.3685
3745.08	97.8938		818.152	96.3934
3748.94	97.8594		818.634	96.4183
3752.8	97.8369		819.116	96.4418
3756.65	97.5465		819.598	96.4639
3760.51	97.6748		820.081	96.4857
3764.37	97.5324		820.563	96.5088
3768.22	97.5752		821.045	96.5347
3772.08	97.6588		821.527	96.5637
3775.94	97.5414		822.009	96.5949
3779.8	97.4875		822.491	96.6265
3783.65	97.3602		822.973	96.6572
3787.51	97.5163		823.455	96.6861
3791.37	97.4549		823.938	96.7139
3795.22	97.2518		824.42	96.7419
3799.08	97.5591		824.902	96.7712
3802.94	97.4197		825.384	96.802
3806.79	97.4355		825.866	96.8334
3810.65	97.3347		826.348	96.8639
3814.51	97.3976		826.83	96.8926
3818.36	97.1988		827.312	96.9194
3822.22	97.305		827.794	96.9455
3826.08	97.0939		828.277	96.9725
3829.94	97.1808		828.759	97.0013
3833.79	97.1518		829.241	97.0317
3837.65	97.0262		829.723	97.0617
3841.51	97.0687		830.205	97.0886
3845.36	97.0219		830.687	97.1102
3849.22	97.1819		831.169	97.126
3853.08	97.8236		831.651	97.1369
3856.93	96.9021		832.134	97.145
3860.79	96.8862		832.616	97.1525
3864.65	97.0009		833.098	97.16
3868.51	96.8819		833.58	97.167
3872.36	96.8545		834.062	97.1717
3876.22	96.9574		834.544	97.1728
3880.08	96.5739		835.026	97.1696
3883.93	96.9018		835.508	97.1632
3887.79	96.883		835.99	97.1556
3891.65	96.6115		836.472	97.1486
3895.5	96.7922		836.955	97.1434
3899.36	96.8252		837.437	97.1399
3903.22	96.7016		837.919	97.1374
3907.07	96.7801		838.401	97.1353
3910.93	96.7329		838.883	97.1339
3914.79	96.659		839.365	97.1341
3918.64	96.6596		839.847	97.137
3922.5	96.5328		840.33	97.143
3926.36	96.668		840.812	97.151
3930.22	96.5174		841.294	97.1588
3934.07	96.6199		841.776	97.1634
3937.93	96.6228		842.258	97.1629
3941.79	96.4826		842.74	97.157
3945.64	96.5597		843.222	97.147
3949.5	96.5327		843.704	97.1351
3953.36	96.5611		844.186	97.1236
3957.22	96.5371		844.669	97.1132
3961.07	96.5133		845.151	97.1029
3964.93	96.5239		845.633	97.0911
3968.78	96.4585		846.115	97.0762
3972.64	96.4575		846.597	97.0581
3976.5	96.4899		847.079	97.0381
3980.36	96.4183		847.561	97.0185
3984.21	96.4314		848.043	97.0015
3988.07	96.4552		848.525	96.9883
3991.93	96.446		849.008	96.9785
3995.78	96.4327		849.49	96.9712
3999.64	96.4243		849.972	96.9649
			850.454	96.9591
			850.936	96.9544
			851.418	96.9514
			851.9	96.9508
			852.382	96.9521
			852.865	96.9536
			853.347	96.9533
			853.829	96.9495
			854.311	96.942
			854.793	96.9322
			855.275	96.9219
			855.757	96.9128
			856.239	96.9055
			856.721	96.8987
			857.204	96.8908
			857.686	96.8803
			858.168	96.8669
			858.65	96.8522
			859.132	96.8386
			859.614	96.8286
			860.096	96.8236
			860.578	96.8236
			861.061	96.8275
			861.543	96.8338
			862.025	96.8416
			862.507	96.8512
			862.989	96.863
			863.471	96.8776
			863.953	96.8944
			864.435	96.9121
			864.918	96.9283
			865.399	96.9409
			865.882	96.949
			866.364	96.9528
			866.846	96.9531
			867.328	96.9511
			867.81	96.947
			868.292	96.9399
			868.774	96.9292
			869.256	96.9144
			869.739	96.8966
			870.221	96.8779
			870.703	96.8611
			871.185	96.8486
			871.667	96.8411
			872.149	96.8378
			872.631	96.8368
			873.113	96.836
			873.596	96.8343
			874.078	96.8318
			874.56	96.8294
			875.042	96.8281
			875.524	96.8281
			876.006	96.8284
			876.488	96.8275
			876.97	96.8238
			877.452	96.8167
			877.935	96.8066
			878.417	96.7944
			878.899	96.7814
			879.381	96.7676
			879.863	96.7527
			880.345	96.7359
			880.827	96.7171
			881.309	96.6971
			881.792	96.6779
			882.274	96.6617
			882.756	96.6499
			883.238	96.6428
			883.72	96.6388
			884.202	96.6356
			884.684	96.6312
			885.166	96.6243
			885.648	96.6154
			886.131	96.6055
			886.613	96.5956
			887.095	96.5862
			887.577	96.5762
			888.059	96.5639
			888.541	96.5477
			889.023	96.5271
			889.505	96.5024
			889.987	96.4753
			890.47	96.4471
			890.952	96.4188
			891.434	96.3906
			891.916	96.3621
			892.398	96.3332
			892.88	96.3042
			893.362	96.2763
			893.845	96.2509
			894.327	96.2288
			894.809	96.2096
			895.291	96.1918
			895.773	96.1736
			896.255	96.153
			896.737	96.1298
			897.219	96.1045
			897.701	96.0785
			898.183	96.0532
			898.666	96.029
			899.148	96.005
			899.63	95.9795
			900.112	95.9509
			900.594	95.9185
			901.076	95.8826
			901.558	95.8443
			902.04	95.8054
			902.523	95.7669
			903.005	95.729
			903.487	95.6919
			903.969	95.6554
			904.451	95.6198
			904.933	95.5863
			905.415	95.556
			905.897	95.5299
			906.38	95.5083
			906.862	95.4904
			907.344	95.4752
			907.826	95.4617
			908.308	95.45
			908.79	95.4409
			909.272	95.4357
			909.754	95.4358
			910.236	95.4416
			910.718	95.4524
			911.201	95.4669
			911.683	95.4837
			912.165	95.502
			912.647	95.5221
			913.129	95.545
			913.611	95.5718
			914.093	95.6028
			914.576	95.6375
			915.058	95.6747
			915.54	95.7129
			916.022	95.7512
			916.504	95.7895
			916.986	95.8284
			917.468	95.8681
			917.95	95.9086
			918.432	95.9484
			918.915	95.9861
			919.397	96.0197
			919.879	96.0487
			920.361	96.0731
			920.843	96.0939
			921.325	96.1122
			921.807	96.1282
			922.289	96.1415
			922.771	96.1514
			923.254	96.1571
			923.736	96.1593
			924.218	96.1593
			924.7	96.1594
			925.182	96.1614
			925.664	96.1665
			926.146	96.1744
			926.628	96.184
			927.111	96.1941
			927.593	96.204
			928.075	96.2141
			928.557	96.2251
			929.039	96.2382
			929.521	96.2532
			930.003	96.2694
			930.485	96.2852
			930.967	96.299
			931.45	96.3101
			931.932	96.319
			932.414	96.3265
			932.896	96.334
			933.378	96.3421
			933.86	96.3505
			934.342	96.3584
			934.824	96.365
			935.307	96.3705
			935.789	96.3756
			936.271	96.3817
			936.753	96.3901
			937.235	96.4007
			937.717	96.4128
			938.199	96.4246
			938.681	96.4345
			939.163	96.4418
			939.646	96.4466
			940.128	96.4502
			940.61	96.4537
			941.092	96.4574
			941.574	96.4606
			942.056	96.4619
			942.538	96.4599
			943.02	96.4539
			943.503	96.4442
			943.985	96.4322
			944.467	96.4192
			944.949	96.4062
			945.431	96.3935
			945.913	96.3807
			946.395	96.3673
			946.877	96.3536
			947.359	96.3405
			947.842	96.3294
			948.324	96.3213
			948.806	96.3167
			949.288	96.3148
			949.77	96.314
			950.252	96.3129
			950.734	96.3107
			951.216	96.3074
			951.698	96.3038
			952.181	96.3006
			952.663	96.2981
			953.145	96.2952
			953.627	96.2908
			954.109	96.283
			954.591	96.2711
			955.073	96.2554
			955.555	96.2367
			956.038	96.2165
			956.52	96.1959
			957.002	96.1754
			957.484	96.1552
			957.966	96.1353
			958.448	96.1162
			958.93	96.0988
			959.412	96.0843
			959.894	96.0733
			960.377	96.0657
			960.859	96.0603
			961.341	96.0553
			961.823	96.0488
			962.305	96.0397
			962.787	96.0277
			963.269	96.0131
			963.751	95.9963
			964.234	95.9774
			964.716	95.9556
			965.198	95.9298
			965.68	95.8992
			966.162	95.8639
			966.644	95.8247
			967.126	95.7834
			967.608	95.7418
			968.091	95.7014
			968.573	95.6627
			969.055	95.6258
			969.537	95.5908
			970.019	95.558
			970.501	95.5279
			970.983	95.5016
			971.465	95.4798
			971.947	95.4624
			972.429	95.4485
			972.912	95.4364
			973.394	95.4245
			973.876	95.4117
			974.358	95.3979
			974.84	95.3833
			975.322	95.3687
			975.804	95.3542
			976.286	95.3393
			976.769	95.3229
			977.251	95.3043
			977.733	95.2833
			978.215	95.2606
			978.697	95.238
			979.179	95.2174
			979.661	95.2006
			980.143	95.1885
			980.625	95.1812
			981.108	95.1784
			981.59	95.1796
			982.072	95.1847
			982.554	95.194
			983.036	95.2075
			983.518	95.2252
			984	95.2462
			984.482	95.2691
			984.965	95.2925
			985.447	95.3154
			985.929	95.3374
			986.411	95.3584
			986.893	95.3785
			987.375	95.3976
			987.857	95.4149
			988.339	95.4294
			988.822	95.4401
			989.304	95.4471
			989.786	95.451
			990.268	95.4533
			990.75	95.4557
			991.232	95.4592
			991.714	95.4643
			992.196	95.4707
			992.678	95.4778
			993.16	95.4852
			993.643	95.4932
			994.125	95.5022
			994.607	95.5125
			995.089	95.5239
			995.571	95.5356
			996.053	95.5458
			996.535	95.5532
			997.018	95.5566
			997.5	95.5559
			997.982	95.5516
			998.464	95.5443
			998.946	95.5344
			999.428	95.5218
			999.91	95.5059
			1000.39	95.4868
			1000.87	95.4646
			1001.36	95.441
			1001.84	95.4177
			1002.32	95.3965
			1002.8	95.3787
			1003.28	95.3645
			1003.77	95.3531
			1004.25	95.3436
			1004.73	95.335
			1005.21	95.327
			1005.7	95.3198
			1006.18	95.3134
			1006.66	95.3078
			1007.14	95.3021
			1007.62	95.2949
			1008.11	95.2847
			1008.59	95.2705
			1009.07	95.2521
			1009.55	95.2298
			1010.03	95.2045
			1010.52	95.1768
			1011	95.147
			1011.48	95.1152
			1011.96	95.0816
			1012.45	95.0467
			1012.93	95.0117
			1013.41	94.978
			1013.89	94.9469
			1014.37	94.9193
			1014.86	94.8951
			1015.34	94.8736
			1015.82	94.8538
			1016.3	94.8351
			1016.78	94.8171
			1017.27	94.7999
			1017.75	94.7836
			1018.23	94.7678
			1018.71	94.7516
			1019.2	94.7336
			1019.68	94.7123
			1020.16	94.6869
			1020.64	94.6574
			1021.12	94.6245
			1021.61	94.5893
			1022.09	94.5528
			1022.57	94.5157
			1023.05	94.4779
			1023.53	94.4395
			1024.02	94.4005
			1024.5	94.3616
			1024.98	94.3237
			1025.46	94.2877
			1025.94	94.2542
			1026.43	94.223
			1026.91	94.1935
			1027.39	94.1647
			1027.87	94.1357
			1028.36	94.1062
			1028.84	94.0762
			1029.32	94.0459
			1029.8	94.0151
			1030.28	93.9835
			1030.77	93.9501
			1031.25	93.9143
			1031.73	93.8754
			1032.21	93.8336
			1032.69	93.7893
			1033.18	93.7434
			1033.66	93.6966
			1034.14	93.6489
			1034.62	93.6002
			1035.11	93.5504
			1035.59	93.4995
			1036.07	93.4481
			1036.55	93.3972
			1037.03	93.3483
			1037.52	93.3021
			1038	93.2592
			1038.48	93.2189
			1038.96	93.1804
			1039.44	93.1426
			1039.93	93.1043
			1040.41	93.0652
			1040.89	93.0247
			1041.37	92.9827
			1041.85	92.939
			1042.34	92.8931
			1042.82	92.8446
			1043.3	92.7935
			1043.78	92.7403
			1044.27	92.6857
			1044.75	92.6313
			1045.23	92.5782
			1045.71	92.5273
			1046.19	92.4795
			1046.68	92.4347
			1047.16	92.3931
			1047.64	92.355
			1048.12	92.3207
			1048.6	92.2906
			1049.09	92.2651
			1049.57	92.2435
			1050.05	92.2252
			1050.53	92.2085
			1051.02	92.1922
			1051.5	92.1752
			1051.98	92.1572
			1052.46	92.1385
			1052.94	92.1198
			1053.42	92.1017
			1053.91	92.0847
			1054.39	92.0687
			1054.87	92.0535
			1055.35	92.0392
			1055.84	92.0261
			1056.32	92.015
			1056.8	92.0069
			1057.28	92.0026
			1057.76	92.0024
			1058.25	92.0065
			1058.73	92.0144
			1059.21	92.0261
			1059.69	92.0414
			1060.17	92.0604
			1060.66	92.0831
			1061.14	92.1088
			1061.62	92.1368
			1062.1	92.1655
			1062.59	92.1935
			1063.07	92.2199
			1063.55	92.2442
			1064.03	92.2665
			1064.51	92.2873
			1065	92.3071
			1065.48	92.3258
			1065.96	92.3435
			1066.44	92.3599
			1066.92	92.3753
			1067.41	92.3905
			1067.89	92.4064
			1068.37	92.4239
			1068.85	92.4436
			1069.34	92.4655
			1069.82	92.4891
			1070.3	92.5135
			1070.78	92.5384
			1071.26	92.5636
			1071.75	92.5888
			1072.23	92.6142
			1072.71	92.639
			1073.19	92.6625
			1073.67	92.6833
			1074.16	92.7008
			1074.64	92.7144
			1075.12	92.7247
			1075.6	92.7324
			1076.09	92.7384
			1076.57	92.7432
			1077.05	92.7469
			1077.53	92.7494
			1078.01	92.7506
			1078.49	92.7509
			1078.98	92.7513
			1079.46	92.7532
			1079.94	92.7577
			1080.42	92.7655
			1080.91	92.7764
			1081.39	92.7898
			1081.87	92.8048
			1082.35	92.8209
			1082.83	92.8376
			1083.32	92.8548
			1083.8	92.8723
			1084.28	92.8894
			1084.76	92.9048
			1085.24	92.917
			1085.73	92.9249
			1086.21	92.9281
			1086.69	92.9269
			1087.17	92.9227
			1087.65	92.9168
			1088.14	92.9104
			1088.62	92.9039
			1089.1	92.8978
			1089.58	92.8917
			1090.07	92.8861
			1090.55	92.8815
			1091.03	92.8784
			1091.51	92.8778
			1091.99	92.8797
			1092.48	92.8838
			1092.96	92.8894
			1093.44	92.8957
			1093.92	92.9021
			1094.4	92.9084
			1094.89	92.9148
			1095.37	92.9213
			1095.85	92.9276
			1096.33	92.9328
			1096.82	92.936
			1097.3	92.9364
			1097.78	92.9337
			1098.26	92.9284
			1098.74	92.9215
			1099.23	92.914
			1099.71	92.9067
			1100.19	92.8999
			1100.67	92.8937
			1101.15	92.8883
			1101.64	92.8839
			1102.12	92.8815
			1102.6	92.8818
			1103.08	92.8856
			1103.57	92.8931
			1104.05	92.9035
			1104.53	92.9157
			1105.01	92.9283
			1105.49	92.9402
			1105.98	92.951
			1106.46	92.9605
			1106.94	92.9688
			1107.42	92.9759
			1107.9	92.9812
			1108.39	92.9842
			1108.87	92.9844
			1109.35	92.9819
			1109.83	92.9773
			1110.32	92.9715
			1110.8	92.9656
			1111.28	92.9602
			1111.76	92.9557
			1112.24	92.9522
			1112.72	92.9496
			1113.21	92.9482
			1113.69	92.9484
			1114.17	92.9508
			1114.65	92.9555
			1115.14	92.9623
			1115.62	92.9699
			1116.1	92.977
			1116.58	92.9821
			1117.06	92.984
			1117.55	92.9824
			1118.03	92.9772
			1118.51	92.9684
			1118.99	92.956
			1119.47	92.9401
			1119.96	92.9204
			1120.44	92.8973
			1120.92	92.8716
			1121.4	92.8445
			1121.89	92.8174
			1122.37	92.7916
			1122.85	92.7675
			1123.33	92.745
			1123.81	92.7232
			1124.3	92.7014
			1124.78	92.6791
			1125.26	92.6559
			1125.74	92.632
			1126.22	92.6076
			1126.71	92.5825
			1127.19	92.5564
			1127.67	92.5286
			1128.15	92.4988
			1128.63	92.4671
			1129.12	92.4344
			1129.6	92.402
			1130.08	92.3714
			1130.56	92.344
			1131.05	92.3207
			1131.53	92.3019
			1132.01	92.2883
			1132.49	92.2801
			1132.97	92.2782
			1133.46	92.2835
			1133.94	92.2965
			1134.42	92.3175
			1134.9	92.3456
			1135.38	92.3798
			1135.87	92.4187
			1136.35	92.461
			1136.83	92.5061
			1137.31	92.5535
			1137.8	92.6029
			1138.28	92.6535
			1138.76	92.7041
			1139.24	92.753
			1139.72	92.7989
			1140.21	92.8409
			1140.69	92.8788
			1141.17	92.9131
			1141.65	92.9447
			1142.13	92.9742
			1142.62	93.0019
			1143.1	93.028
			1143.58	93.0523
			1144.06	93.0752
			1144.55	93.0973
			1145.03	93.1193
			1145.51	93.1417
			1145.99	93.1647
			1146.47	93.1879
			1146.96	93.2107
			1147.44	93.2326
			1147.92	93.2533
			1148.4	93.2727
			1148.88	93.2911
			1149.37	93.3082
			1149.85	93.3234
			1150.33	93.3355
			1150.81	93.3435
			1151.3	93.3468
			1151.78	93.3456
			1152.26	93.3406
			1152.74	93.3332
			1153.22	93.3246
			1153.7	93.3153
			1154.19	93.3052
			1154.67	93.294
			1155.15	93.2814
			1155.63	93.2675
			1156.12	93.253
			1156.6	93.2391
			1157.08	93.2264
			1157.56	93.2153
			1158.04	93.2054
			1158.53	93.1958
			1159.01	93.1854
			1159.49	93.1736
			1159.97	93.1598
			1160.45	93.1441
			1160.94	93.1263
			1161.42	93.106
			1161.9	93.0827
			1162.38	93.0556
			1162.87	93.0243
			1163.35	92.9888
			1163.83	92.9499
			1164.31	92.9087
			1164.79	92.8663
			1165.28	92.8232
			1165.76	92.7797
			1166.24	92.7356
			1166.72	92.6908
			1167.2	92.6452
			1167.69	92.5992
			1168.17	92.5533
			1168.65	92.5079
			1169.13	92.4629
			1169.62	92.4177
			1170.1	92.3715
			1170.58	92.3231
			1171.06	92.2716
			1171.54	92.2163
			1172.03	92.1568
			1172.51	92.0928
			1172.99	92.0242
			1173.47	91.9504
			1173.95	91.8712
			1174.44	91.7864
			1174.92	91.6966
			1175.4	91.6025
			1175.88	91.5055
			1176.37	91.4066
			1176.85	91.3061
			1177.33	91.2042
			1177.81	91.1003
			1178.29	90.9933
			1178.78	90.8826
			1179.26	90.7679
			1179.74	90.6494
			1180.22	90.528
			1180.7	90.4041
			1181.19	90.2782
			1181.67	90.1504
			1182.15	90.0202
			1182.63	89.8869
			1183.12	89.7505
			1183.6	89.611
			1184.08	89.4694
			1184.56	89.3268
			1185.04	89.185
			1185.53	89.0457
			1186.01	88.9103
			1186.49	88.7805
			1186.97	88.6587
			1187.45	88.5478
			1187.94	88.4518
			1188.42	88.3746
			1188.9	88.3193
			1189.38	88.2882
			1189.86	88.2819
			1190.35	88.3001
			1190.83	88.342
			1191.31	88.4066
			1191.79	88.4931
			1192.28	88.6002
			1192.76	88.7258
			1193.24	88.8665
			1193.72	89.0182
			1194.2	89.1767
			1194.68	89.3383
			1195.17	89.5007
			1195.65	89.6624
			1196.13	89.8229
			1196.61	89.9816
			1197.1	90.1377
			1197.58	90.29
			1198.06	90.4376
			1198.54	90.5797
			1199.02	90.7158
			1199.51	90.8461
			1199.99	90.9701
			1200.47	91.0873
			1200.95	91.1966
			1201.43	91.2968
			1201.92	91.3872
			1202.4	91.4678
			1202.88	91.5392
			1203.36	91.6026
			1203.85	91.6589
			1204.33	91.7085
			1204.81	91.7515
			1205.29	91.7877
			1205.77	91.8173
			1206.26	91.8406
			1206.74	91.8589
			1207.22	91.8735
			1207.7	91.8856
			1208.18	91.8961
			1208.67	91.9052
			1209.15	91.9131
			1209.63	91.9197
			1210.11	91.9254
			1210.6	91.9305
			1211.08	91.9357
			1211.56	91.9412
			1212.04	91.9467
			1212.52	91.9515
			1213.01	91.9548
			1213.49	91.956
			1213.97	91.9547
			1214.45	91.9512
			1214.93	91.9455
			1215.42	91.9377
			1215.9	91.9274
			1216.38	91.9137
			1216.86	91.896
			1217.35	91.8737
			1217.83	91.847
			1218.31	91.8167
			1218.79	91.7836
			1219.27	91.7487
			1219.76	91.7124
			1220.24	91.6747
			1220.72	91.6357
			1221.2	91.5953
			1221.68	91.5539
			1222.17	91.5117
			1222.65	91.4694
			1223.13	91.4272
			1223.61	91.3846
			1224.09	91.3411
			1224.58	91.2956
			1225.06	91.2474
			1225.54	91.1963
			1226.02	91.1423
			1226.51	91.0862
			1226.99	91.0282
			1227.47	90.9684
			1227.95	90.9065
			1228.43	90.8422
			1228.92	90.775
			1229.4	90.7053
			1229.88	90.6339
			1230.36	90.5621
			1230.84	90.4911
			1231.33	90.4219
			1231.81	90.3546
			1232.29	90.2889
			1232.77	90.2244
			1233.26	90.1604
			1233.74	90.0968
			1234.22	90.0337
			1234.7	89.9711
			1235.18	89.9089
			1235.66	89.8464
			1236.15	89.7824
			1236.63	89.7159
			1237.11	89.6463
			1237.59	89.5736
			1238.08	89.4981
			1238.56	89.4208
			1239.04	89.3424
			1239.52	89.2632
			1240	89.1833
			1240.49	89.1024
			1240.97	89.0208
			1241.45	88.9388
			1241.93	88.8574
			1242.41	88.7777
			1242.9	88.7002
			1243.38	88.625
			1243.86	88.5515
			1244.34	88.479
			1244.83	88.4069
			1245.31	88.3353
			1245.79	88.2649
			1246.27	88.1963
			1246.75	88.1298
			1247.24	88.065
			1247.72	88.0008
			1248.2	87.9357
			1248.68	87.8686
			1249.16	87.7991
			1249.65	87.7278
			1250.13	87.6557
			1250.61	87.584
			1251.09	87.5131
			1251.58	87.4429
			1252.06	87.3728
			1252.54	87.3025
			1253.02	87.2325
			1253.5	87.1639
			1253.99	87.0985
			1254.47	87.0376
			1254.95	86.9821
			1255.43	86.932
			1255.91	86.8868
			1256.4	86.846
			1256.88	86.8101
			1257.36	86.7802
			1257.84	86.758
			1258.33	86.7448
			1258.81	86.7417
			1259.29	86.7484
			1259.77	86.7647
			1260.25	86.7904
			1260.73	86.8262
			1261.22	86.8733
			1261.7	86.9335
			1262.18	87.0076
			1262.66	87.0953
			1263.15	87.195
			1263.63	87.3041
			1264.11	87.4201
			1264.59	87.5409
			1265.07	87.6652
			1265.56	87.7922
			1266.04	87.9209
			1266.52	88.0495
			1267	88.1761
			1267.48	88.2985
			1267.97	88.415
			1268.45	88.5252
			1268.93	88.6296
			1269.41	88.7292
			1269.9	88.8246
			1270.38	88.9158
			1270.86	89.0026
			1271.34	89.0842
			1271.82	89.1608
			1272.31	89.2333
			1272.79	89.3037
			1273.27	89.3742
			1273.75	89.4466
			1274.23	89.5216
			1274.72	89.599
			1275.2	89.6779
			1275.68	89.757
			1276.16	89.8359
			1276.64	89.9142
			1277.13	89.9921
			1277.61	90.0694
			1278.09	90.1457
			1278.57	90.2198
			1279.06	90.2904
			1279.54	90.3565
			1280.02	90.4178
			1280.5	90.4745
			1280.98	90.5273
			1281.47	90.5767
			1281.95	90.6232
			1282.43	90.6669
			1282.91	90.7079
			1283.39	90.7467
			1283.88	90.7843
			1284.36	90.822
			1284.84	90.8611
			1285.32	90.9026
			1285.81	90.9464
			1286.29	90.9922
			1286.77	91.0391
			1287.25	91.0862
			1287.73	91.1332
			1288.22	91.18
			1288.7	91.2266
			1289.18	91.2731
			1289.66	91.3187
			1290.14	91.3626
			1290.63	91.4034
			1291.11	91.4403
			1291.59	91.4726
			1292.07	91.5001
			1292.56	91.5228
			1293.04	91.5407
			1293.52	91.5538
			1294	91.5617
			1294.48	91.5644
			1294.97	91.5614
			1295.45	91.5534
			1295.93	91.5409
			1296.41	91.5254
			1296.89	91.5079
			1297.38	91.4896
			1297.86	91.4714
			1298.34	91.4535
			1298.82	91.4363
			1299.31	91.4198
			1299.79	91.4043
			1300.27	91.3899
			1300.75	91.3766
			1301.23	91.3641
			1301.71	91.3516
			1302.2	91.3387
			1302.68	91.3244
			1303.16	91.3087
			1303.64	91.2916
			1304.13	91.2733
			1304.61	91.2542
			1305.09	91.2344
			1305.57	91.2134
			1306.05	91.1911
			1306.54	91.1669
			1307.02	91.1411
			1307.5	91.114
			1307.98	91.0871
			1308.46	91.0614
			1308.95	91.0385
			1309.43	91.0189
			1309.91	91.0028
			1310.39	90.9896
			1310.88	90.9782
			1311.36	90.9672
			1311.84	90.955
			1312.32	90.9406
			1312.8	90.9232
			1313.29	90.9027
			1313.77	90.8799
			1314.25	90.8559
			1314.73	90.8319
			1315.21	90.8091
			1315.7	90.7879
			1316.18	90.7679
			1316.66	90.7477
			1317.14	90.7257
			1317.62	90.6998
			1318.11	90.669
			1318.59	90.6332
			1319.07	90.5934
			1319.55	90.5519
			1320.04	90.5108
			1320.52	90.4716
			1321	90.4353
			1321.48	90.4015
			1321.96	90.3696
			1322.45	90.3387
			1322.93	90.3079
			1323.41	90.2763
			1323.89	90.2435
			1324.38	90.2092
			1324.86	90.1731
			1325.34	90.1349
			1325.82	90.0946
			1326.3	90.0522
			1326.79	90.008
			1327.27	89.9624
			1327.75	89.9159
			1328.23	89.8688
			1328.71	89.8212
			1329.2	89.7731
			1329.68	89.7242
			1330.16	89.6747
			1330.64	89.625
			1331.12	89.5759
			1331.61	89.5283
			1332.09	89.4829
			1332.57	89.4401
			1333.05	89.3998
			1333.54	89.3616
			1334.02	89.3253
			1334.5	89.291
			1334.98	89.259
			1335.46	89.2298
			1335.95	89.2035
			1336.43	89.1792
			1336.91	89.155
			1337.39	89.1275
			1337.87	89.0927
			1338.36	89.0467
			1338.84	88.9876
			1339.32	88.9167
			1339.8	88.8387
			1340.29	88.7596
			1340.77	88.685
			1341.25	88.6182
			1341.73	88.5608
			1342.21	88.513
			1342.69	88.474
			1343.18	88.4421
			1343.66	88.4152
			1344.14	88.3906
			1344.62	88.366
			1345.11	88.34
			1345.59	88.3124
			1346.07	88.2841
			1346.55	88.2559
			1347.03	88.2283
			1347.52	88.2007
			1348	88.1718
			1348.48	88.14
			1348.96	88.1048
			1349.44	88.067
			1349.93	88.0289
			1350.41	87.9932
			1350.89	87.9625
			1351.37	87.9381
			1351.86	87.9194
			1352.34	87.9049
			1352.82	87.8923
			1353.3	87.8799
			1353.78	87.8668
			1354.27	87.853
			1354.75	87.8389
			1355.23	87.825
			1355.71	87.8112
			1356.19	87.7969
			1356.68	87.7818
			1357.16	87.7662
			1357.64	87.7514
			1358.12	87.7389
			1358.61	87.7308
			1359.09	87.7281
			1359.57	87.7308
			1360.05	87.7369
			1360.53	87.7428
			1361.02	87.7437
			1361.5	87.7348
			1361.98	87.7129
			1362.46	87.6782
			1362.94	87.6352
[truncated: 5,458 more rows]

## Sheet: Fig 2b
IgG, μg/mL	Absorbance at 595 nm	Absorbance at 595 nm	Absorbance at 595 nm
1.25	0.04	0.03	0.04
2.5	0.07	0.07	0.06
5	0.13	0.14	0.11
10	0.24	0.22	0.24
15	0.31	0.33	0.31
20	0.42	0.41	0.4
25	0.5	0.48	0.5
30	0.55	0.54	0.55

## Sheet: Fig 2c
ACB	ACB-OBAb	Control ACB-Ab
1470	20856	18907
1475	20568	18368
1353	19587	17643

## Sheet: Fig 3a
	0 mg/L			2.5 mg/L			5 mg/L			10 mg/L			20 mg/L
ACB 6-3-1	0.316567	0.328067	0.330167	0.00723333	0.00928133	0.00813553	0.00820633	0.00830033	0.00824033	0.00800667	0.00802667	0.00746667	0.00423333	0.00313333	0.00433333
ACB 4.5-4.5-1	0.316567	0.328067	0.330167	0.103367	0.113667	0.107767	0.0770667	0.0799167	0.0779867	0.0438	0.0465	0.0461	0.0104667	0.00696667	0.00946667
ACB 3-6-1	0.316567	0.328067	0.330167	0.1876	0.1876	0.1885	0.165	0.165	0.1664	0.126633	0.137533	0.142133	0.00323333	0.00313333	0.00723333
AC 3-7	0.306	0.3472	0.3157	0.2021	0.2055	0.1932	0.1665	0.1693	0.1961	0.1549	0.1547	0.1448	0.0106	0.0162	0.0164
AC 7-3	0.306	0.3472	0.3157	0.2258	0.2143	0.2115	0.199	0.1876	0.1976	0.1588	0.1691	0.1683	0.0041	0.0135	0.0171
AC 1-1	0.306	0.3472	0.3157	0.1978	0.1953	0.1952	0.1836	0.1777	0.1561	0.1362	0.1453	0.1528	0.0171	0.0198	0.0127
Ag	0.306	0.3472	0.3157	0.2706	0.2741	0.2705	0.2565	0.2561	0.2545	0.2366	0.2383	0.2285	0.208	0.2044	0.2022
Cu	0.306	0.3472	0.3157	0.2425	0.2485	0.2582	0.2381	0.2341	0.238	0.2218	0.212	0.2165	0.1896	0.1842	0.187

## Sheet: Fig 3b
0	0.25	0.5	1	2.5	5	NC
0.3211	0.1339	0.0353	0.0036	0.0022	0.0014	0.0007
0.3193	0.122	0.0446	0.0043	0.0034	0.0012	0.001
0.3167	0.126	0.0311	0.0026	0.0017	0.0053	0.0018

## Sheet: Fig 3c
0	0.5	1	2.5	5	NC
0.3077	0.1779	0.0753	0.0046	0.0042	0.0005
0.3111	0.1834	0.0827	0.005	0.005	0.0011
0.313	0.1701	0.0765	0.0046	0.0047	0.0023

## Sheet: Fig 3d
0	0.5	1	2.5	5	10	20	NC
0.3077	0.2177	0.134	0.052	0.0053	0.0064	0.0042	0.0035
0.3111	0.2147	0.1326	0.056	0.00591	0.0051	0.0057	0.0011
0.313	0.2167	0.1248	0.0501	0.00567	0.0063	0.0031	0.0023

## Sheet: Fig 6
	0				1				2.5				5
ACB	117500	110000	105000	125000	575	600	675	750	500	475	375	500	200	300	225
ACB-OBAb	117500	110000	105000	125000	5750	6750	6500	2500	5500	3250	4250	5000	725	775	850

## Sheet: Fig 8a
0	1	2.5	5	10	20	30
100	94.2953	90.4782	89.9748	95.8893	90.3943	79.1107
100	97.9446	90.8557	101.174	95.3859	93.1628	77.7265
100	103.02	97.5671	89.1359	103.062	88.3389	78.2299
100	103.817	101.384	99.4128	100.294	91.1913	71.8121
100	101.091	103.02	94.8825	96.2248	90.3104	72.7349

[truncated: 2 more sheets: Fig 8b, Fig S2]
