# Supplementary material for: Boron doped silver-copper alloy nanoparticle targeting intracellular S. aureus in bone cells
Source: PLoS One. 2020 Apr 10;15(4):e0231276. doi: 10.1371/journal.pone.0231276 (PMC7147743; doi:10.1371/journal.pone.0231276)
Supplement: S4 Fig — (ZIP) [file pone.0231276.s005.zip]

Archive with 18 entries (17 files):
- Figure 4/
- __MACOSX/._Figure 4
- Figure 4/Green Channel Non - infected - 5.tiff
- __MACOSX/Figure 4/._Green Channel Non - infected - 5.tiff
- Figure 4/DAPI Non - infected - 5.tiff
- __MACOSX/Figure 4/._DAPI Non - infected - 5.tiff
- Figure 4/Osteo Cadherin 16G5 AF555 Secondary SA - 2.tiff
- __MACOSX/Figure 4/._Osteo Cadherin 16G5 AF555 Secondary SA - 2.tiff
- Figure 4/Osteo S aureus 4  FITC.tif
- __MACOSX/Figure 4/._Osteo S aureus 4  FITC.tif
- Figure 4/DIC Non - infected - 5.tiff
- __MACOSX/Figure 4/._DIC Non - infected - 5.tiff
- Figure 4/Osteo Cadherin 16G5 DAPI SA - 2.tiff
- __MACOSX/Figure 4/._Osteo Cadherin 16G5 DAPI SA - 2.tiff
- Figure 4/Osteo Cadherin 16G5 DIC SA - 2.tiff
- __MACOSX/Figure 4/._Osteo Cadherin 16G5 DIC SA - 2.tiff
- Figure 4/Osteo S aureus 4  DAPI.tif
- __MACOSX/Figure 4/._Osteo S aureus 4  DAPI.tif
