# Supplementary material for: Boron doped silver-copper alloy nanoparticle targeting intracellular S. aureus in bone cells
Source: PLoS One. 2020 Apr 10;15(4):e0231276. doi: 10.1371/journal.pone.0231276 (PMC7147743; doi:10.1371/journal.pone.0231276)
Supplement: S5 Fig — (ZIP) [file pone.0231276.s006.zip]

Archive with 16 entries (15 files):
- Figure 5/
- __MACOSX/._Figure 5
- Figure 5/AF555 NPs Osteo - 7.tiff
- __MACOSX/Figure 5/._AF555 NPs Osteo - 7.tiff
- Figure 5/DAPI Osteo SA - 7.tiff
- __MACOSX/Figure 5/._DAPI Osteo SA - 7.tiff
- Figure 5/DIC ACB OBAb-2.tiff
- __MACOSX/Figure 5/._DIC ACB OBAb-2.tiff
- Figure 5/FITC SA Osteo - 7.tiff
- __MACOSX/Figure 5/._FITC SA Osteo - 7.tiff
- Figure 5/DIC Osteo SA - 7.tiff
- __MACOSX/Figure 5/._DIC Osteo SA - 7.tiff
- Figure 5/AF594 ACB OBAb - 2.tif
- __MACOSX/Figure 5/._AF594 ACB OBAb - 2.tif
- Figure 5/DAPI ACB OBAb-2.tiff
- __MACOSX/Figure 5/._DAPI ACB OBAb-2.tiff
