# Supplementary material for: Boron doped silver-copper alloy nanoparticle targeting intracellular S. aureus in bone cells
Source: PLoS One. 2020 Apr 10;15(4):e0231276. doi: 10.1371/journal.pone.0231276 (PMC7147743; doi:10.1371/journal.pone.0231276)
Supplement: S6 Fig — (ZIP) [file pone.0231276.s007.zip]

Archive with 16 entries (15 files):
- Figure 7/
- __MACOSX/._Figure 7
- Figure 7/Syto9 Non infected - 3.tif
- __MACOSX/Figure 7/._Syto9 Non infected - 3.tif
- Figure 7/Syto Non Treated infected2.tiff
- __MACOSX/Figure 7/._Syto Non Treated infected2.tiff
- Figure 7/Syto-2.tif
- __MACOSX/Figure 7/._Syto-2.tif
- Figure 7/DIC  Non infected - 3.tif
- __MACOSX/Figure 7/._DIC  Non infected - 3.tif
- Figure 7/PI Non infected - 3.tif
- __MACOSX/Figure 7/._PI Non infected - 3.tif
- Figure 7/PI-2.tif
- __MACOSX/Figure 7/._PI-2.tif
- Figure 7/PI Non Treated infected 2.tiff
- __MACOSX/Figure 7/._PI Non Treated infected 2.tiff
